# Supplementary material for: Genome-wide association studies for earliness, MYMIV resistance, and other associated traits in mungbean (Vigna radiata L. Wilczek) using genotyping by sequencing approach
Source: PeerJ. 2024 Jan 26;12:e16653. doi: 10.7717/peerj.16653 (PMC10823994; doi:10.7717/peerj.16653)
Supplement: Supplemental Information 4 [file peerj-12-16653-s004.zip]

Archive with 2 entries (2 files):
- Table 2_Raw data.xlsb
- Fig 2 & 3_Raw data.xlsb
